# Supplementary material for: McAPRR2: The Key Regulator of Domesticated Pericarp Color in Bitter Gourd
Source: Plants (Basel). 2023 Oct 16;12(20):3585. doi: 10.3390/plants12203585 (PMC10610206; doi:10.3390/plants12203585)
Supplement: Supplementary file 1 [file plants-12-03585-s001.zip]

Archive with 1 entries (1 files):
- plants-2642204-supplementary.pdf
